# Supplementary material for: Pre-Processing a Polymer Blend into a Polymer Alloy by KinetiSol Enables Increased Ivacaftor Amorphous Solid Dispersion Drug Loading and Dissolution
Source: Biomedicines. 2023 Apr 26;11(5):1281. doi: 10.3390/biomedicines11051281 (PMC10215938; doi:10.3390/biomedicines11051281)
Supplement: Supplementary file 1 [file biomedicines-11-01281-s001.zip]

Archive with 1 entries (1 files):
- biomedicines-2334240-supplementary.pdf
